# Supplementary material for: Genome-wide analysis of the DREB family genes and functional identification of the involvement of BrDREB2B in abiotic stress in wucai (Brassica campestris L.)
Source: BMC Genomics. 2022 Aug 17;23:598. doi: 10.1186/s12864-022-08812-1 (PMC9382803; doi:10.1186/s12864-022-08812-1)
Supplement: Supplementary file 1 — Additional file 1. [file 12864_2022_8812_MOESM1_ESM.xlsx]

## Sheet: Sheet2
Table S1 Analysis of genomic information and protein characterization of DREB gene family members in Brassica rapa
Gene ID	Gene name	Chromosome	Position（5'→3'）	ORF/(bp)	AA length/(aa)	pI	Molecular weight/(kDa)	Subcellular localization
BraA08g020090.3C	BrDREB1A	A08	15405087~15405863(+)	780	259	4.81	28.8774	Nucleus
BraA08g020060.3C	BrDREB1B	A08	15389923~15390636(+)	717	238	5.27	25.9891	Nucleus
BraA08g020100.3C	BrDREB1C1	A08	15425332~15426087(+)	759	252	4.97	27.9936	Nucleus
BraA03g052550.3C	BrDREB1C2	A03	27186110~27186754(-)	648	215	5.21	23.848	Nucleus
BraA10g010540.3C	BrDREB1D	A10	8669326~8669988(-)	666	221	5.69	24.5837	Nucleus
BraA09g012860.3C	BrDREB1E	A09	7555342~7555899(-)	561	186	5.54	20.8106	Nucleus
BraA09g060680.3C	BrDREB1F1	A09	42476410~42477027(+)	621	206	5.4	23.3722	Nucleus
BraA06g009090.3C	BrDREB1F2	A06	4944111~4944731(+)	624	207	5	23.6004	Nucleus
BraA08g030860.3C	BrDREB1F3	A08	20821417~20822025(+)	612	203	5.37	23.1789	Nucleus
BraA01g039830.3C	BrDREB2H1	A01	26817972~26818844(-)	876	291	4.88	32.301	Nucleus
BraA02g001730.3C	BrDREB2D2	A02	857342~858259(+)	921	306	4.75	34.4431	Nucleus
BraA02g007640.3C	BrDREB2F2	A02	3595608~3596967(-)	960	319	6.27	35.9255	Nucleus
BraA02g022800.3C	BrDREB2A2	A02	13341976~13342572(+)	600	199	5.51	21.6897	Nucleus
BraA03g002090.3C	BrDREB2C1	A03	938204~939190(+)	990	329	5.15	36.8209	Nucleus
BraA03g008560.3C	BrDREB2G	A03	3673769~3674644(-)	879	292	6.91	32.5634	Nucleus
BraA03g034600.3C	BrDREB2D1	A03	17091936~17093090(+)	1158	385	4.48	43.0528	Nucleus
BraA04g003200.3C	BrDREB2A1	A04	1972204~1972983(-)	783	260	6.97	29.3731	Nucleus
BraA05g007270.3C	BrDREB2H2	A05	3691821~3692564(+)	747	248	5.21	28.146	Nucleus
BraA07g027750.3C	BrDREB2F1	A07	20889034~20889648(-)	618	205	6.12	22.639	Nucleus
BraA07g039040.3C	BrDREB2C2	A07	26759352~26759972(+)	624	207	5.69	23.0294	Nucleus
BraA05g035790.3C	BrDREB2B	A05	25132023~25132967(-)	948	315	5.33	35.3672	Nucleus
BraA09g048190.3C	BrDREB2E	A09	36302736~36303548(+)	816	271	5.49	30.4732	Nucleus
BraA10g021700.3C	BrDREB2A3	A10	15472418~15473338(+)	924	307	5.94	33.9243	Nucleus
BraA10g028330.3C	BrDREB2F3	A10	18357899~18358891(+)	996	331	5.16	36.861	Nucleus
BraA03g021370.3C	BrDREB3A	A03	10204651~10207367(-)	1014	337	5.56	36.6448	Nucleus
BraA05g005890.3C	BrDREB3B4	A05	2964799~2965752(+)	957	318	6.16	34.3647	Nucleus
BraA01g005240.3C	BrDREB4F4	A01	2518757~2519446(-)	693	230	4.86	25.377	Nucleus
BraA01g019740.3C	BrDREB4H2	A01	10577607~10578152(+)	549	182	7.89	20.0283	Nucleus
BraA02g004030.3C	BrDREB4C4	A02	1971924~1972628(-)	708	235	5.2	26.1542	Nucleus
BraA02g015560.3C	BrDREB4C2	A02	8173622~8174296(+)	678	225	5.99	24.1381	Chloroplast
BraA03g015190.3C	BrDREB4A1	A03	6788442~6789080(+)	642	213	4.92	23.2049	Chloroplast
BraA03g018620.3C	BrDREB4G2	A03	8713497~8714108(+)	615	204	6.06	22.5931	Nucleus
BraA03g019050.3C	BrDREB4G3	A03	8970267~8970830(-)	567	188	4.75	20.4059	Nucleus
BraA03g023500.3C	BrDREB4F1	A03	11277278~11278111(+)	837	278	5.5	30.3296	Chloroplast
BraA03g047200.3C	BrDREB4D2	A03	23854402~23854935(-)	537	178	6.21	19.7041	Nucleus
BraA03g057500.3C	BrDREB4B1	A03	30222105~30222812(+)	711	236	4.59	25.8333	Nucleus
BraA04g019000.3C	BrDREB4C1	A04	14355006~14355617(+)	615	204	5	22.3432	Nucleus
BraA04g025320.3C	BrDREB4F3	A04	18178281~18178865(+)	588	195	6.6	21.4551	Nucleus
BraA04g025960.3C	BrDREB4B2	A04	18562419~18562958(-)	543	180	4.98	19.2755	Nucleus
BraA04g030870.3C	BrDREB4C3	A04	21105583~21106416(-)	837	278	4.92	30.3354	Nucleus
BraA05g004780.3C	BrDREB4E3	A05	2446681~2447529(+)	852	283	4.95	30.5427	Nucleus
BraA05g009470.3C	BrDREB4D1	A05	5055480~5056094(-)	618	205	6.59	22.5053	Nucleus
BraA06g032950.3C	BrDREB4E2	A06	22562558~22563232(-)	678	225	5.6	24.4131	Nucleus
BraA07g024290.3C	BrDREB4H3	A07	19067810~19068541(+)	735	244	5.37	27.1319	Nucleus
BraA07g040640.3C	BrDREB4H1	A07	27550761~27551498(-)	741	246	4.96	27.0087	Nucleus
BraA08g030840.3C	BrDREB4B3	A08	20815325~20815891(-)	570	189	5.05	20.487	Nucleus
BraA09g005790.3C	BrDREB4A2	A09	3373930~3374583(+)	657	218	5.43	23.8145	Nucleus
BraA09g012880.3C	BrDREB4E1	A09	7566383~7567135(+)	756	251	4.89	25.8469	Chloroplast
BraA09g050290.3C	BrDREB4A4	A09	37299044~37299790(+)	750	249	5.07	27.6454	Nucleus
BraA09g066070.3C	BrDREB4G1	A09	44957759~44958319(-)	564	187	6.73	20.6946	Nucleus
BraA10g000660.3C	BrDREB4D3	A10	318821~319387(+)	570	189	5.46	20.4672	Chloroplast
BraA10g010550.3C	BrDREB4F2	A10	8673316~8674029(-)	717	238	5.32	25.3905	Chloroplast
BraA10g026580.3C	BrDREB4A3	A10	17633402~17634124(+)	726	241	4.93	26.5244	Nucleus
BraA01g001640.3C	BrDREB5E1	A01	836587~837174(+)	591	196	6.6	21.6798	Nucleus
BraA02g020370.3C	BrDREB5A1	A02	11784378~11784926(-)	552	183	5.8	20.1225	Nucleus
BraA03g060570.3C	BrDREB5E2	A03	32268724~32269302(-)	582	193	7.1	21.2625	Nucleus
BraA04g017150.3C	BrDREB5B2	A04	13101346~13101864(+)	522	173	9.46	18.634	Chloroplast
BraA05g022580.3C	BrDREB5D	A05	16335730~16336287(-)	561	186	4.85	20.9602	Nucleus
BraA07g016760.3C	BrDREB5A2	A07	14669762~14670328(+)	570	189	5.3	21.2734	Nucleus
BraA07g029560.3C	BrDREB5C2	A07	21793141~21793695(-)	558	185	5.35	20.2374	Nucleus
BraA07g036020.3C	BrDREB5B1	A07	25330900~25331451(+)	555	184	5.51	20.2946	Nucleus
BraA08g005370.3C	BrDREB5F	A08	4133194~4133661(+)	471	156	9.73	17.4579	Nucleus
BraA09g009130.3C	BrDREB5C1	A09	5229360~5229899(+)	543	180	6.2	20.2424	Nucleus
BraA09g031500.3C	BrDREB5H	A09	24385064~24385615(-)	555	184	5.14	20.695	Nucleus
BraA09g041490.3C	BrDREB5G	A09	32330302~32330790(+)	492	163	9.63	17.8294	Nucleus
