# Supplementary material for: Genome-wide analysis of the DREB family genes and functional identification of the involvement of BrDREB2B in abiotic stress in wucai (Brassica campestris L.)
Source: BMC Genomics. 2022 Aug 17;23:598. doi: 10.1186/s12864-022-08812-1 (PMC9382803; doi:10.1186/s12864-022-08812-1)
Supplement: Supplementary file 2 — Additional file 2. [file 12864_2022_8812_MOESM2_ESM.xlsx]

## Sheet: Sheet1
Seq_1	Seq_2	Ka	Ks	Ka/Ks
AT1G22810.1	AT1G71520.1	0.282426	0.968106	0.29173
AT1G21910.1	AT1G77640.1	0.200063	0.989535	0.202178
AT1G19210.1	AT1G74930.1	0.229275	0.67008	0.342161
AT1G12610.1	AT1G63030.2	0.160241	0.857186	0.186938
AT2G22200.1	AT4G39780.1	0.200961	0.838507	0.239665
AT2G35700.1	AT4G16750.1	0.159633	0.967526	0.164991
AT2G44940.1	AT3G60490.1	0.280668	1.06159	0.264384
AT3G11020.1	AT5G05410.1	0.28116	1.15162	0.244143
AT3G50260.1	AT5G67190.1	0.140468	1.36447	0.102947
AT4G25470.1	AT5G51990.1	0.22606	1.57123	0.143875
AT5G11590.1	AT5G25810.1	0.315447	1.43897	0.219217
BraA08g020060.3C	AT4G25470.1	0.313966	0.880763	0.35647
BraA03g052550.3C	BraA08g020060.3C	0.154124	0.602941	0.25562
BraA03g052550.3C	AT4G25470.1	0.120014	0.619531	0.193718
BraA03g052550.3C	AT5G51990.1	0.224323	1.37279	0.163407
BraA10g010540.3C	AT4G25470.1	0.195825	1.26954	0.154249
BraA10g010540.3C	AT5G51990.1	0.107612	0.591842	0.181825
BraA09g012860.3C	BraA09g060680.3C	0.194611	0.896756	0.217017
BraA09g012860.3C	AT1G63030.2	0.0635031	0.529313	0.119973
BraA09g012860.3C	AT1G12610.1	0.195519	1.0871	0.179853
BraA09g060680.3C	AT1G12610.1	0.0910147	0.504963	0.18024
BraA09g060680.3C	AT1G63030.2	0.18158	1.01328	0.179199
BraA06g009090.3C	BraA08g030860.3C	0.0735094	0.497471	0.147766
BraA06g009090.3C	BraA09g060680.3C	0.0484494	0.307344	0.157639
BraA06g009090.3C	BraA09g012860.3C	0.178791	0.744602	0.240116
BraA06g009090.3C	AT1G12610.1	0.10386	0.443977	0.233931
BraA06g009090.3C	AT1G63030.2	0.176237	0.700192	0.251698
BraA08g030860.3C	BraA09g060680.3C	0.0681368	0.421993	0.161465
BraA08g030860.3C	AT1G12610.1	0.109815	0.590812	0.185871
BraA08g030860.3C	AT1G63030.2	0.191887	0.960108	0.199859
BraA01g039830.3C	BraA02g001730.3C	0.285449	1.17947	0.242015
BraA01g039830.3C	BraA03g034600.3C	0.182114	0.524403	0.347279
BraA01g039830.3C	BraA03g002090.3C	0.309551	0.958938	0.322806
BraA01g039830.3C	BraA05g035790.3C	0.175487	0.480503	0.365216
BraA01g039830.3C	BraA10g028330.3C	0.33424	1.09118	0.306311
BraA01g039830.3C	AT3G11020.1	0.183364	0.574135	0.319374
BraA01g039830.3C	AT5G05410.1	0.336869	0.979971	0.343754
BraA02g001730.3C	BraA03g002090.3C	0.103217	0.613593	0.168217
BraA02g001730.3C	BraA10g028330.3C	0.165101	0.676519	0.244045
BraA02g001730.3C	AT5G05410.1	0.171884	0.832314	0.206514
BraA02g007640.3C	BraA03g008560.3C	0.0978938	0.373115	0.262369
BraA02g007640.3C	BraA10g021700.3C	0.0963141	0.430662	0.223642
BraA02g007640.3C	AT5G18450.1	0.099345	0.432132	0.229895
BraA02g022800.3C	BraA07g039040.3C	0.0594606	0.254671	0.23348
BraA02g022800.3C	BraA07g027750.3C	0.0538768	0.256295	0.210214
BraA02g022800.3C	AT1G75490.1	0.0827361	0.357107	0.231684
BraA03g002090.3C	BraA10g028330.3C	0.156128	0.750659	0.207988
BraA03g002090.3C	AT5G05410.1	0.171269	0.751414	0.227929
BraA03g008560.3C	BraA10g021700.3C	0.0975337	0.378148	0.257924
BraA03g008560.3C	AT5G18450.1	0.110568	0.376025	0.294043
BraA03g034600.3C	BraA05g035790.3C	0.201534	0.486039	0.414645
BraA03g034600.3C	AT3G11020.1	0.247383	0.590514	0.418929
BraA04g003200.3C	BraA09g048190.3C	0.0655865	0.302158	0.21706
BraA04g003200.3C	AT3G57600.1	0.0970528	0.388239	0.249982
BraA05g007270.3C	AT2G38340.1	0.148227	0.568861	0.260567
BraA07g027750.3C	BraA07g039040.3C	0.06844	0.260608	0.262616
BraA07g027750.3C	AT1G75490.1	0.0737068	0.381229	0.19334
BraA07g039040.3C	AT1G75490.1	0.0677065	0.2472	0.273894
BraA05g035790.3C	AT3G11020.1	0.209816	0.718969	0.291829
BraA05g035790.3C	AT5G05410.1	0.333843	1.12203	0.297535
BraA09g048190.3C	AT3G57600.1	0.100808	0.504747	0.19972
BraA10g021700.3C	AT5G18450.1	0.109241	0.456425	0.239342
BraA10g028330.3C	AT5G05410.1	0.184255	0.642675	0.286701
BraA03g021370.3C	BraA05g005890.3C	0.105884	0.256557	0.412711
BraA03g021370.3C	AT2G40220.1	0.13793	0.309399	0.445799
BraA05g005890.3C	AT2G40220.1	0.144833	0.371493	0.389866
BraA01g005240.3C	BraA03g057500.3C	0.0996254	0.489278	0.203617
BraA01g005240.3C	BraA08g016860.3C	0.110793	0.360075	0.307694
BraA01g005240.3C	AT2G25820.1	0.40514	1.20145	0.337209
BraA01g005240.3C	AT4G32800.1	0.177536	0.528692	0.335802
BraA01g019740.3C	BraA03g047200.3C	0.0619841	0.299231	0.207144
BraA01g019740.3C	AT4G16750.1	0.0662987	0.428494	0.154725
BraA02g004030.3C	BraA06g032950.3C	0.228024	1.2766	0.178618
BraA02g004030.3C	BraA10g026580.3C	0.115985	0.586088	0.197897
BraA02g004030.3C	AT5G11590.1	0.113789	0.582534	0.195335
BraA02g015560.3C	BraA03g015190.3C	0.106663	0.336307	0.31716
BraA02g015560.3C	BraA10g010550.3C	0.0830193	0.29794	0.278644
BraA02g015560.3C	AT5G52020.1	0.0969088	0.529415	0.183049
BraA03g015190.3C	BraA10g010550.3C	0.102023	0.346968	0.294041
BraA03g015190.3C	AT5G52020.1	0.160637	0.606518	0.264851
BraA03g018620.3C	BraA04g025320.3C	0.146932	0.535098	0.274589
BraA03g018620.3C	BraA05g009470.3C	0.125163	0.562159	0.222648
BraA03g018620.3C	AT2G35700.1	0.16281	0.882754	0.184434
BraA03g019050.3C	BraA04g025960.3C	0.051051	0.199213	0.256264
BraA03g019050.3C	AT2G36450.1	0.105868	0.313933	0.337232
BraA03g023500.3C	BraA04g030870.3C	0.10542	0.269676	0.390914
BraA03g023500.3C	BraA05g004780.3C	0.135985	0.34356	0.395811
BraA03g023500.3C	BraA09g050290.3C	0.363994	1.10722	0.328745
BraA03g023500.3C	AT2G44940.1	0.185559	0.421897	0.439819
BraA03g023500.3C	AT3G60490.1	0.395109	1.11764	0.353519
BraA03g047200.3C	AT4G16750.1	0.0727686	0.338106	0.215224
BraA03g057500.3C	BraA08g016860.3C	0.134679	0.416141	0.323638
BraA03g057500.3C	AT4G32800.1	0.132602	0.626341	0.211709
BraA04g019000.3C	AT2G25820.1	0.174405	0.676505	0.257804
BraA04g025320.3C	BraA05g009470.3C	0.0901822	0.390354	0.231027
BraA04g025320.3C	AT2G35700.1	0.124828	0.620364	0.201217
BraA04g025960.3C	AT2G36450.1	0.105413	0.327862	0.321518
BraA04g030870.3C	BraA05g004780.3C	0.121952	0.393159	0.310185
BraA04g030870.3C	BraA07g024290.3C	0.316762	0.959862	0.330007
BraA04g030870.3C	AT2G44940.1	0.167641	0.44006	0.380951
BraA05g004780.3C	BraA09g050290.3C	0.293091	1.0323	0.283919
BraA05g004780.3C	AT2G44940.1	0.135573	0.44134	0.307185
BraA05g009470.3C	AT2G35700.1	0.10565	0.643154	0.164268
BraA06g032950.3C	BraA09g005790.3C	0.0618467	0.23874	0.259054
BraA06g032950.3C	BraA10g026580.3C	0.21298	1.21495	0.175299
BraA06g032950.3C	AT5G25810.1	0.088608	0.506871	0.174814
BraA06g032950.3C	AT5G11590.1	0.27742	1.37042	0.202434
BraA07g024290.3C	BraA09g050290.3C	0.0846034	0.332151	0.254714
BraA07g024290.3C	AT2G44940.1	0.346465	1.06238	0.326122
BraA07g024290.3C	AT3G60490.1	0.116561	0.447633	0.260393
BraA07g040640.3C	AT1G77200.1	0.138976	0.432541	0.321302
BraA08g030840.3C	BraA09g015410.3C	0.194001	1.01245	0.191616
BraA08g030840.3C	AT1G12630.1	0.103525	0.53565	0.19327
BraA09g005790.3C	BraA10g026580.3C	0.248475	1.51437	0.164078
BraA09g005790.3C	AT5G25810.1	0.10208	0.520268	0.196206
BraA09g005790.3C	AT5G11590.1	0.301308	1.49822	0.201111
BraA09g012880.3C	BraA09g015410.3C	0.0819617	0.358312	0.228744
BraA09g012880.3C	AT1G12630.1	0.253108	1.6422	0.154127
BraA09g050290.3C	AT2G44940.1	0.271575	0.963918	0.281741
BraA09g050290.3C	AT3G60490.1	0.0999923	0.419524	0.238347
BraA09g066070.3C	BraA10g000660.3C	0.0835602	0.239553	0.348818
BraA09g066070.3C	AT1G01250.1	0.0966835	0.40187	0.240584
BraA10g000660.3C	AT1G01250.1	0.0855376	0.319839	0.267439
BraA10g010550.3C	AT5G52020.1	0.103817	0.468794	0.221456
BraA10g026580.3C	AT5G11590.1	0.0874241	0.543904	0.160734
BraA10g026580.3C	AT5G25810.1	0.228119	1.42638	0.159928
BraA01g001640.3C	BraA03g060570.3C	0.0449395	0.254403	0.176647
BraA01g001640.3C	BraA04g017150.3C	0.204748	0.846429	0.241896
BraA01g001640.3C	BraA07g016760.3C	0.308358	1.43066	0.215536
BraA01g001640.3C	AT2G23340.1	0.156759	1.12858	0.138899
BraA01g001640.3C	AT4G36900.1	0.0869945	0.377124	0.230679
BraA02g020370.3C	BraA07g029560.3C	0.0632486	0.248064	0.254969
BraA02g020370.3C	BraA07g036020.3C	0.0565476	0.28971	0.195187
BraA02g020370.3C	AT1G71450.1	0.12895	0.311132	0.414456
BraA03g060570.3C	BraA04g017150.3C	0.197296	0.871663	0.226344
BraA03g060570.3C	AT2G23340.1	0.154921	1.15352	0.134302
BraA03g060570.3C	AT4G36900.1	0.0785438	0.36726	0.213864
BraA04g017150.3C	AT2G23340.1	0.0717293	0.450996	0.159047
BraA05g022580.3C	BraA09g031500.3C	0.111315	0.576215	0.193183
BraA05g022580.3C	AT1G33760.1	0.108446	0.565777	0.191676
BraA07g016760.3C	BraA09g009130.3C	0.0839947	0.245013	0.342817
BraA07g016760.3C	BraA09g041490.3C	0.195827	1.14484	0.171052
BraA07g016760.3C	AT3G50260.1	0.1279	1.10556	0.115688
BraA07g016760.3C	AT5G67190.1	0.0658945	0.419585	0.157047
BraA07g029560.3C	BraA07g036020.3C	0.078836	0.224714	0.350827
BraA07g029560.3C	AT1G71450.1	0.13301	0.329388	0.403808
BraA07g036020.3C	AT1G71450.1	0.132623	0.38323	0.346068
BraA08g005370.3C	AT1G46768.1	0.120943	0.802909	0.150631
BraA09g009130.3C	AT5G67190.1	0.0733024	0.414867	0.176689
BraA09g031500.3C	AT1G33760.1	0.137371	0.672718	0.204203
BraA09g041490.3C	AT3G50260.1	0.096144	0.460358	0.208846
BraA09g041490.3C	AT5G67190.1	0.151029	1.01999	0.148069
