# Supplementary material for: Genome-wide analysis of the DREB family genes and functional identification of the involvement of BrDREB2B in abiotic stress in wucai (Brassica campestris L.)
Source: BMC Genomics. 2022 Aug 17;23:598. doi: 10.1186/s12864-022-08812-1 (PMC9382803; doi:10.1186/s12864-022-08812-1)
Supplement: Supplementary file 3 — Additional file 3. [file 12864_2022_8812_MOESM3_ESM.xlsx]

## Sheet: Sheet1
Cloning primer of DREB2B	F: atggcagtttatgaccaaac
	R: tcagaactttgtcaaagatc
Recombinant primer of p1305-DREB2B	F: gacgatgacgataagggatccatggcagtttatgaccaaacagg
	R: tgcctgcaggtcgactctagatcagaactttgtcaaagatccatcc
Fluorescent primer of DREB2B	F:CTGCTTCTGCTTATGATG
	R:GTCTGCTCCAATACTCCTC
